# Supplementary material for: ABCB1 C1236T, G2677TA and C3435T Genetic Polymorphisms and Antidepressant Response Phenotypes: Results from a Portuguese Major Depressive Disorder Cohort
Source: Int J Mol Sci. 2024 May 8;25(10):5112. doi: 10.3390/ijms25105112 (PMC11120659; doi:10.3390/ijms25105112)
Supplement: Supplementary file 1 [file ijms-25-05112-s001.zip]

Archive with 1 entries (1 files):
- ijms-2948641-supplementary.xlsx
