# Supplementary material for: ABCB1 C1236T, G2677TA and C3435T Genetic Polymorphisms and Antidepressant Response Phenotypes: Results from a Portuguese Major Depressive Disorder Cohort
Source: Int J Mol Sci. 2024 May 8;25(10):5112. doi: 10.3390/ijms25105112 (PMC11120659; doi:10.3390/ijms25105112)
Supplement: Supplementary file 1 [file ijms-25-05112-s001.zip › ijms-2948641-supplementary.xlsx]

## Sheet: Full list of drugs
Suplementary materials - List of drugs influced by ABCB1 polymorphims from PharmGKB database
PharmGKB ID	Level	Variant	Gene	Drugs	Phenotype Categories	Phenotype
1450929786	4	rs1045642	ABCB1	fentanyl	Efficacy	Pain
1183690892	3	rs1045642	ABCB1	highly active antiretroviral therapy (haart)	Efficacy	HIV Infections
655384850	3	rs1045642	ABCB1	lansoprazole; tacrolimus	Metabolism/PK	Gastroesophageal Reflux; Transplantation
1447943753	3	rs1128503	ABCB1	modafinil	Efficacy	Narcolepsy
1184749208	3	rs1045642	ABCB1	vincristine	Efficacy	Precursor Cell Lymphoblastic Leukemia-Lymphoma
1445402144	3	rs2229109	ABCB1	doxorubicin; methotrexate; prednisolone; vincristine	Efficacy	Precursor Cell Lymphoblastic Leukemia-Lymphoma
1448604251	3	rs2032582	ABCB1	methadone	Metabolism/PK	Opioid-Related Disorders
655385856	3	rs2032582	ABCB1	paclitaxel	Efficacy	Breast Neoplasms; Ovarian Neoplasms
1449162866	3	rs1045642	ABCB1	tramadol	Metabolism/PK
1446897710	3	rs2032582	ABCB1	sunitinib	Efficacy	Carcinoma, Renal Cell
1184134274	3	rs1045642	ABCB1	morphine	Efficacy	Pain
1444703243	4	rs2032582	ABCB1	carbamazepine; phenytoin; valproic acid	Efficacy	Epilepsy
1446897696	3	rs2032582	ABCB1	sunitinib	Toxicity	Carcinoma, Renal Cell; Neutropenia
1448100942	3	rs4148738	ABCB1	dabigatran	Metabolism/PK	Atrial Fibrillation
655384846	3	rs1045642	ABCB1	nortriptyline	Toxicity	Depression; Depressive Disorder; Depressive Disorder, Major; Hypotension
1444694588	4	rs1045642	ABCB1	tacrolimus	Dosage,Metabolism/PK	Organ Transplantation
1139265477	3	rs1045642	ABCB1	atorvastatin	Efficacy	Coronary Artery Disease
1448123001	3	rs1045642	ABCB1	losartan	Efficacy	Hypertension
1184986763	3	rs1045642	ABCB1	opioids	Other	Opioid-Related Disorders
1444704818	3	rs1045642	ABCB1	codeine	Toxicity
1183697570	3	rs1045642	ABCB1	tamoxifen	Efficacy	Breast Neoplasms
1449718343	3	rs1045642	ABCB1	cyclophosphamide; doxorubicin; fluorouracil	Toxicity	Breast Neoplasms
1446897675	3	rs1128503	ABCB1	sunitinib	Toxicity	Carcinoma, Renal Cell
1447945850	3	rs2229109	ABCB1	bleomycin; cyclophosphamide; doxorubicin; prednisone; rituximab; vincristine; vindesine	Toxicity	Lymphoma, Non-Hodgkin
1451638961	3	rs1128503	ABCB1	paclitaxel	Toxicity	Breast Neoplasms; Peripheral Nervous System Diseases
982031026	3	rs7787082	ABCB1	amitriptyline; citalopram; paroxetine; venlafaxine	Efficacy	Depressive Disorder
1451726525	4	rs1045642	ABCB1	docetaxel	Efficacy	Breast Neoplasms; Neoplasms
1450929222	3	rs1045642	ABCB1	fentanyl	Dosage	Pain; Pain, Postoperative
1444694616	3	rs1045642	ABCB1	tacrolimus	Toxicity	Kidney Transplantation
1143176298	3	rs1045642	ABCB1	simvastatin	Toxicity	Hypercholesterolemia; Myalgia unspecified
1449004567	3	rs1045642	ABCB1	oxcarbazepine	Efficacy,Metabolism/PK	Epilepsy
1184749271	3	rs4728709	ABCB1	vincristine	Toxicity	Precursor Cell Lymphoblastic Leukemia-Lymphoma
1444694609	4	rs1045642	ABCB1	tacrolimus	Toxicity	Kidney Transplantation
1183619292	3	rs10248420	ABCB1	amitriptyline; citalopram; paroxetine; venlafaxine	Efficacy	Depression
1445401205	3	rs1128503	ABCB1	imatinib	Efficacy	Leukemia, Myelogenous, Chronic, BCR-ABL Positive
1444694602	3	rs1045642	ABCB1	tacrolimus	Efficacy	Colitis, Ulcerative
1447943700	3	rs1045642	ABCB1	modafinil	Efficacy	Narcolepsy
1447984146	3	rs2032582	ABCB1	antipsychotics	Dosage	Schizophrenia
1449166396	3	rs1045642	ABCB1	omeprazole	Efficacy,Metabolism/PK	Gastroesophageal Reflux
1444704833	3	rs1045642	ABCB1	opioids	Dosage	Pain; Pain, Postoperative
1183556309	3	rs7787082	ABCB1	clozapine	Efficacy	Schizophrenia
1447814185	3	rs1045642	ABCB1	sorafenib	Toxicity	Carcinoma, Renal Cell; Hypertension
1452426480	3	rs1128503	ABCB1	aripiprazole	Metabolism/PK	Depressive Disorder, Major
1449140229	3	rs1128503	ABCB1	sirolimus; temsirolimus	Metabolism/PK	Urinary Bladder Neoplasms
655388022	3	rs1045642	ABCB1	prednisone; tacrolimus	Other	Organ Transplantation; Transplantation
655385462	3	rs1045642	ABCB1	methotrexate	Efficacy,Toxicity	Arthritis, Rheumatoid
1450944540	3	rs1128503	ABCB1	cyclosporine	Toxicity	hematopoietic stem cell transplantation; Neurotoxicity Syndromes
1183619303	3	rs10280101	ABCB1	amitriptyline; citalopram; paroxetine; venlafaxine	Efficacy	Depression
1447943713	3	rs1045642	ABCB1	silibinin	Metabolism/PK
981238288	4	rs2032582	ABCB1	efavirenz	Efficacy	HIV Infections
1444704881	3	rs1045642	ABCB1	methylprednisolone; prednisolone	Toxicity	Kidney Transplantation
1448427559	3	rs1045642	ABCB1	clozapine	Toxicity
1449716764	3	rs1128503	ABCB1	fentanyl	Dosage,Efficacy	Pain; Pain, Postoperative
1183619322	3	rs2235040	ABCB1	amitriptyline; citalopram; paroxetine; venlafaxine	Efficacy	Depression
1449748511	3	rs1128503	ABCB1	tacrolimus	Efficacy	Nephrotic Syndrome
1447943739	4	rs1128503	ABCB1	efavirenz	Metabolism/PK	HIV Infections
1183619317	3	rs12720067	ABCB1	amitriptyline; citalopram; paroxetine; venlafaxine	Efficacy	Depression
1446906439	3	rs2032582	ABCB1	capecitabine	Toxicity	Colorectal Neoplasms; hand-foot syndrome
1444702822	3	rs1045642	ABCB1	phenobarbital	Efficacy	Epilepsy
1184233711	3	rs1045642	ABCB1	efavirenz	Other	HIV Infections
1183619312	3	rs11983225	ABCB1	amitriptyline; citalopram; paroxetine; venlafaxine	Efficacy	Depression
1448109612	4	rs2235047	ABCB1	anthracyclines and related substances	Toxicity	Neoplasms
1449748502	3	rs2032582	ABCB1	tacrolimus	Efficacy	Nephrotic Syndrome
1450811641	4	rs1128503	ABCB1	methadone	Dosage	Heroin Dependence; Opioid-Related Disorders
1184998947	3	rs1045642	ABCB1	morphine	Other	Pain
1447983818	3	rs1045642	ABCB1	antipsychotics	Dosage	Schizophrenia
1448532190	3	rs1045642	ABCB1	dabigatran	Metabolism/PK
655384474	3	rs2032582	ABCB1	Platinum compounds; taxanes	Toxicity	Ovarian Neoplasms
1444704914	3	rs1045642	ABCB1	etoposide	Metabolism/PK	Precursor Cell Lymphoblastic Leukemia-Lymphoma
1183629315	3	rs2235067	ABCB1	amitriptyline; citalopram; paroxetine; venlafaxine	Efficacy	Depressive Disorder, Major
637880471	3	rs2229109	ABCB1	paclitaxel	Other
1450374881	3	rs2032582	ABCB1	methylphenidate	Toxicity	Attention Deficit Disorder with Hyperactivity
1445401267	3	rs9282564	ABCB1	morphine	Toxicity
1447962843	3	rs1128503	ABCB1	simvastatin	Efficacy	Hypercholesterolemia
1448100552	3	rs9282564	ABCB1	tacrolimus	Metabolism/PK	Kidney Transplantation; lung transplantation
1451417123	3	rs1128503	ABCB1	temozolomide	Metabolism/PK	Glioma
1449715913	3	rs1045642	ABCB1	fentanyl	Toxicity	Pain, Postoperative; Respiratory Insufficiency
982040619	3	rs2032582	ABCB1	cyclosporine; mycophenolate mofetil	Efficacy	Kidney Transplantation
1183615535	3	rs1128503	ABCB1	digoxin	Other
1150414901	3	rs2032582	ABCB1	simvastatin	Efficacy	Hypercholesterolemia
1448532211	3	rs2032582	ABCB1	rivaroxaban	Metabolism/PK
1449715919	3	rs2032582	ABCB1	fentanyl	Toxicity	Pain, Postoperative; Respiratory Insufficiency
1447962855	3	rs1128503	ABCB1	simvastatin	Toxicity	Hypercholesterolemia
1449715928	3	rs1128503	ABCB1	fentanyl	Toxicity	Pain, Postoperative; Respiratory Insufficiency
1448532196	3	rs1045642	ABCB1	rivaroxaban	Metabolism/PK
1448615147	3	rs2032582	ABCB1	anastrozole	Metabolism/PK	Breast Neoplasms
1449190104	3	rs1045642	ABCB1	antineoplastic agents	Toxicity	Neoplasms
1445401247	3	rs1128503	ABCB1	rocuronium	Efficacy
1448615137	3	rs1045642	ABCB1	anastrozole	Toxicity	Arthralgia; Breast Neoplasms
1448532202	3	rs2032582	ABCB1	dabigatran	Metabolism/PK
655386028	3	rs1045642	ABCB1	fexofenadine	Dosage
1451212480	3	rs9282564	ABCB1	opioids	Toxicity	Death; Opioid-Related Disorders
1449162912	3	rs1128503	ABCB1	tramadol	Metabolism/PK
1449716392	3	rs2032582	ABCB1	fentanyl	Toxicity	Neoplasms; Pain
1451834440	3	rs1045642	ABCB1	tramadol	Toxicity	Opioid-Related Disorders
1183684172	3	rs2032582	ABCB1	cytarabine; daunorubicin; dexrazoxane; idarubicin	Efficacy	Leukemia, Myeloid, Acute
1448634522	3	rs2032582	ABCB1	clopidogrel	Toxicity	Coronary Artery Disease
637880014	3	rs2032582	ABCB1	Platinum compounds; taxanes	Toxicity	Ovarian Neoplasms
655384539	3	rs2032582	ABCB1	cyclosporine	Efficacy	Colitis, Ulcerative
655386075	3	rs1045642	ABCB1	cytarabine	Efficacy	Leukemia, Myeloid, Acute
1448615575	4	rs1045642	ABCB1	clopidogrel	Efficacy	platelet reactivity
1451118766	3	rs1045642	ABCB1	remifentanil	Efficacy
981204137	4	rs2032582	ABCB1	antiepileptics	Efficacy	Epilepsy
1451352146	3	rs1045642	ABCB1	opioids	Toxicity	Low Back Pain
637880534	3	rs9282564	ABCB1	paclitaxel	Other
1447960218	3	rs1045642	ABCB1	voriconazole	Metabolism/PK
1451118760	3	rs1045642	ABCB1	remifentanil	Dosage
1449170621	3	rs2229109	ABCB1	dexamethasone; lenalidomide	Efficacy	Multiple Myeloma; progression-free survival
1447960211	3	rs1045642	ABCB1	Platinum compounds	Efficacy	Carcinoma, Non-Small-Cell Lung
981237922	3	rs1128503	ABCB1	phenytoin	Other
1183617618	3	rs2235040	ABCB1	antidepressants; citalopram; fluvoxamine; paroxetine; sertraline; venlafaxine	Toxicity
1448531639	3	rs12720066	ABCB1	irinotecan	Toxicity	Colorectal Neoplasms; Neutropenia
1448617146	3	rs2032582	ABCB1	atazanavir	Toxicity	HIV Infections
1450929816	3	rs1045642	ABCB1	tramadol	Efficacy	Fractures, Bone; Pain; Pain, Postoperative
1450929810	3	rs1045642	ABCB1	oxycodone	Dosage	Pain
1140655380	3	rs1045642	ABCB1	atorvastatin	Toxicity	Coronary Artery Disease; Myalgia unspecified
1185000522	4	rs1045642	ABCB1	atazanavir; ritonavir	Other	HIV Infections
1448124604	3	rs2229109	ABCB1	valganciclovir	Toxicity	Kidney Transplantation
981204116	3	rs2032582	ABCB1	tacrolimus	Efficacy	Colitis, Ulcerative; Kidney Transplantation
655384546	3	rs1128503	ABCB1	cyclosporine	Dosage	Kidney Transplantation; Myasthenia Gravis
1449162899	3	rs2032582	ABCB1	tramadol	Metabolism/PK
1183631480	3	rs1045642	ABCB1	talinolol	Other
982036604	3	rs1128503	ABCB1	cisplatin; cyclophosphamide; doxorubicin; methotrexate; vincristine	Efficacy	Osteosarcoma
637880563	3	rs72552784	ABCB1	paclitaxel	Other
1450929804	4	rs1045642	ABCB1	morphine	Dosage	Pain; Pain, Postoperative
1448573615	3	rs1128503	ABCB1	tacrolimus	Efficacy	Colitis, Ulcerative
1450929792	3	rs1045642	ABCB1	methadone	Dosage	Pain
982036595	3	rs4148737	ABCB1	cisplatin; cyclophosphamide; doxorubicin; methotrexate; vincristine	Efficacy	Osteosarcoma
1450929798	4	rs1045642	ABCB1	methadone	Dosage	Heroin Dependence; Opioid-Related Disorders
1444607716	3	rs2032582	ABCB1	ritonavir	Metabolism/PK	HIV Infections
1184987041	3	rs3213619	ABCB1	atenolol	Toxicity	Hypertension
1450375024	3	rs1045642	ABCB1	bleomycin; cisplatin; etoposide	Toxicity	Testicular Neoplasms; Vomiting
981204345	4	rs1045642	ABCB1	carbamazepine	Efficacy	Epilepsy
1145231686	3	rs2032582	ABCB1	pravastatin	Efficacy	Acute coronary syndrome; Hyperlipoproteinemia Type II
1447963979	4	rs1128503	ABCB1	antiepileptics	Efficacy	Epilepsy
1449165158	4	rs1128503	ABCB1	methotrexate	Toxicity	Arthritis, Rheumatoid
982034831	3	rs1045642	ABCB1	oxaliplatin	Efficacy	Colorectal Neoplasms
1184987048	3	rs10267099	ABCB1	atenolol	Toxicity	Hypertension
1451336074	3	rs4728709	ABCB1	olanzapine	Toxicity	Asthenia
1449005393	3	rs1128503	ABCB1	remifentanil; sevoflurane	Efficacy,Toxicity	tonsillectomy
1451207020	3	rs1128503	ABCB1	morphine	Metabolism/PK
1296599132	3	rs1045642	ABCB1	methotrexate	Toxicity	Burkitt Lymphoma; Drug Toxicity; Lymphoma, T-Cell; Precursor Cell Lymphoblastic Leukemia-Lymphoma
1449140085	3	rs2032582	ABCB1	sirolimus; temsirolimus	Metabolism/PK	hematopoietic stem cell transplantation; Kidney Transplantation; Urinary Bladder Neoplasms
1447963991	3	rs3789243	ABCB1	antiepileptics	Efficacy	Epilepsy
1445401406	3	rs1045642	ABCB1	sunitinib	Toxicity	Carcinoma, Renal Cell
1445401915	4	rs1045642	ABCB1	carbamazepine	Dosage,Metabolism/PK	Epilepsy
1448099149	3	rs2032582	ABCB1	tramadol	Efficacy	Fractures, Bone; Pain; Pain, Postoperative
981238108	3	rs2032582	ABCB1	digoxin	Other
1444607803	3	rs1045642	ABCB1	olanzapine	Other	Psychotic Disorders
1444672826	4	rs1045642	ABCB1	pantoprazole	Efficacy	Helicobacter Infections
1448256881	3	rs1128503	ABCB1	Platinum compounds	Toxicity	Carcinoma, Non-Small-Cell Lung
1451336100	3	rs3842	ABCB1	olanzapine	Toxicity	Arrhythmias, Cardiac
1447980904	3	rs1045642	ABCB1	Antivirals for treatment of HIV infections, combinations; Drugs For Treatment Of Tuberculosis	Toxicity	HIV Infections; Tuberculosis
981204317	3	rs1045642	ABCB1	phenytoin	Dosage
1449575745	4	rs1045642	ABCB1	warfarin	Dosage
981204306	3	rs1045642	ABCB1	phenytoin	Efficacy	Epilepsy
1183614886	3	rs10248420	ABCB1	clozapine	Efficacy	Schizophrenia
1447953250	3	rs2032582	ABCB1	modafinil	Efficacy	Narcolepsy
1445585156	3	rs1045642	ABCB1	daptomycin	Metabolism/PK
981238092	3	rs2032582	ABCB1	antiepileptics; carbamazepine	Dosage,Efficacy	Epilepsy
1447964542	3	rs1128503	ABCB1	capecitabine	Toxicity	Colorectal Neoplasms
1447963004	3	rs2032582	ABCB1	cyclosporine; dicloxacillin	Metabolism/PK	Cystic Fibrosis
1447964025	3	rs1045642	ABCB1	Drugs For Treatment Of Tuberculosis; isoniazid	Toxicity	Tuberculosis
1142234402	4	rs1045642	ABCB1	simvastatin	Efficacy
1448100712	3	rs1128503	ABCB1	codeine	Toxicity	Pain
1451133765	3	rs1045642	ABCB1	morphine; nortriptyline	Efficacy	Pain
982034869	3	rs1128503	ABCB1	oxaliplatin	Efficacy	Colorectal Neoplasms
1449748823	3	rs2229109	ABCB1	tacrolimus	Efficacy	Kidney Transplantation
981204286	3	rs1045642	ABCB1	cyclosporine	Metabolism/PK	Transplantation
1152661500	3	rs2032582	ABCB1	simvastatin	Toxicity	Hypercholesterolemia; Myalgia unspecified
981204272	4	rs1045642	ABCB1	paclitaxel	Efficacy	Breast Neoplasms; Neoplasms
655387229	3	rs1128503	ABCB1	risperidone	Efficacy	Autistic Disorder
981238057	3	rs2032582	ABCB1	doxorubicin	Other	Breast Neoplasms
1450934061	3	rs28656907	ABCB1; RUNDC3B	imatinib	Dosage	Drug Toxicity; Gastrointestinal Stromal Tumors
981204258	4	rs1045642	ABCB1	paclitaxel	Toxicity	Drug Toxicity; Neoplasms; Neutropenia; Peripheral Nervous System Diseases
1447960874	3	rs1128503	ABCB1	tipifarnib	Metabolism/PK	Neoplasms
981238041	3	rs2032582	ABCB1	dexamethasone; doxorubicin; vincristine	Efficacy	Multiple Myeloma
1449003829	3	rs1128503	ABCB1	clopidogrel	Efficacy
1448427833	3	rs1045642	ABCB1	granisetron	Efficacy	Neoplasms
1184472555	3	rs1128503	ABCB1	hmg coa reductase inhibitors	Other
1183629310	3	rs4148740	ABCB1	amitriptyline; citalopram; paroxetine; venlafaxine	Efficacy	Depressive Disorder, Major
981238025	3	rs2032582	ABCB1	cyclophosphamide; doxorubicin	Efficacy	Breast Neoplasms
655385701	3	rs1045642	ABCB1	efavirenz; nelfinavir	Efficacy,Toxicity	HIV Infections
1183629305	3	rs4148739	ABCB1	amitriptyline; citalopram; fluoxetine; paroxetine; sertraline; venlafaxine	Efficacy	Depression; Depressive Disorder, Major
1184472550	3	rs1045642	ABCB1	hmg coa reductase inhibitors	Other
1449164769	3	rs2235040	ABCB1	imatinib	Toxicity	Gastrointestinal Stromal Tumors
982036238	3	rs1045642	ABCB1	verapamil	Other
981204466	3	rs1045642	ABCB1	capecitabine	Toxicity	Neoplasms
982036249	3	rs2032582	ABCB1	verapamil	Other
655386244	3	rs1045642	ABCB1	nevirapine	Toxicity	HIV Infections; Toxic liver disease
1184133889	3	rs3842	ABCB1	efavirenz	Other	HIV Infections
1445402033	3	rs1128503	ABCB1	cytarabine	Efficacy	Leukemia, Myeloid, Acute
1452426500	3	rs1128503	ABCB1	antidepressants	Efficacy	Depressive Disorder, Major
981201895	4	rs1045642	ABCB1	antiepileptics	Efficacy	Epilepsies, Partial; Epilepsy; Epilepsy, Generalized
981204455	3	rs1045642	ABCB1	dicloxacillin	Other
1148995043	3	rs2032582	ABCB1	atorvastatin	Efficacy	Hypercholesterolemia
1449732040	4	rs1045642	ABCB1	risperidone	Metabolism/PK	Bipolar Disorder; Depression; Psychotic Disorders; Schizophrenia; Substance-Related Disorders
1183614761	3	rs1128503	ABCB1	sirolimus	Toxicity	Kidney Transplantation
981204444	3	rs1045642	ABCB1	rhodamine 123	Other
1448427005	3	rs1128503	ABCB1	gefitinib	Toxicity	Carcinoma, Non-Small-Cell Lung
1451553580	3	rs1045642	ABCB1	methotrexate	Metabolism/PK	Burkitt Lymphoma; Lymphoma, T-Cell; Precursor Cell Lymphoblastic Leukemia-Lymphoma
1444607408	3	rs1045642	ABCB1	imatinib	Efficacy	Leukemia, Myelogenous, Chronic, BCR-ABL Positive
981204433	3	rs1045642	ABCB1	dexamethasone; doxorubicin; vincristine	Efficacy	Multiple Myeloma
1183632190	3	rs1045642	ABCB1	anthracyclines and related substances; taxanes	Efficacy	Breast Neoplasms
1444667305	3	rs17160359	ABCB1	capecitabine; fluorouracil	Efficacy	Neoplasm Metastasis
619523422	3	rs2235015	ABCB1	amitriptyline; antidepressants; citalopram; paroxetine; venlafaxine	Efficacy	Depression; Depressive Disorder; Depressive Disorder, Major
1447949305	3	rs1045642	ABCB1	tacrolimus	Toxicity	Kidney Transplantation
1451414840	3	rs1045642	ABCB1	oseltamivir	Toxicity
619523414	3	rs2032583	ABCB1	amitriptyline; antidepressants; citalopram; fluvoxamine; paroxetine; sertraline; venlafaxine	Efficacy	Depression; Depressive Disorder; Depressive Disorder, Major
1183491380	3	rs1922242	ABCB1	fluvastatin	Efficacy	Hypercholesterolemia
1451553595	4	rs1045642	ABCB1	methotrexate	Efficacy	Precursor Cell Lymphoblastic Leukemia-Lymphoma
1449266594	3	rs9282564	ABCB1	methadone	Metabolism/PK	Opioid-Related Disorders
1447987087	3	rs4148739	ABCB1	carbamazepine	Metabolism/PK	Epilepsy
1183632200	3	rs2032582	ABCB1	ondansetron	Efficacy	Postoperative Nausea and Vomiting; Vomiting
981204414	4	rs1045642	ABCB1	fluorouracil	Toxicity	Colorectal Neoplasms
1447987080	3	rs4148740	ABCB1	carbamazepine	Metabolism/PK	Epilepsy
1451126200	3	rs2229109	ABCB1	temozolomide	Efficacy	Glioma
981204403	4	rs1045642	ABCB1	cisplatin; fluorouracil	Efficacy	Esophageal Neoplasms
1183632195	3	rs1045642	ABCB1	ondansetron	Efficacy	Postoperative Nausea and Vomiting; Vomiting
1448615319	3	rs1045642	ABCB1	clopidogrel	Toxicity	Coronary Disease; Hemorrhage
1449311670	3	rs1128503	ABCB1	propofol; remifentanil	Efficacy
1451135400	3	rs1128503	ABCB1	sufentanil	Dosage
1447987094	4	rs1128503	ABCB1	carbamazepine	Metabolism/PK	Epilepsy
1451510621	3	rs1045642	ABCB1	rivaroxaban	Toxicity
1451336026	3	rs3842	ABCB1	olanzapine	Metabolism/PK
1451621726	3	rs1128503	ABCB1	methotrexate	Toxicity	Lymphoma; mucositis; Osteosarcoma; Precursor Cell Lymphoblastic Leukemia-Lymphoma
827831435	3	rs2032582	ABCB1	cyclosporine	Dosage
1447943597	3	rs1045642	ABCB1	venlafaxine	Efficacy	Depressive Disorder; Narcolepsy
1444703230	3	rs2032582	ABCB1	fluoxetine	Efficacy	Depressive Disorder
1448104372	3	rs2032582	ABCB1	atorvastatin	Toxicity
1451336041	3	rs10248420	ABCB1	olanzapine	Toxicity	somnolence
1448636848	3	rs1045642	ABCB1	everolimus	Toxicity	Breast Neoplasms; mucositis
1451135380	3	rs2032582	ABCB1	sufentanil	Dosage	Pain, Postoperative
1447943591	3	rs1045642	ABCB1	agomelatine	Efficacy	Depressive Disorder
1451621742	4	rs1045642	ABCB1	methotrexate	Efficacy	Arthritis, Juvenile Rheumatoid; Arthritis, Rheumatoid
982032743	3	rs2032582	ABCB1	clomipramine; lithium; nefazodone; paroxetine; venlafaxine	Toxicity	Depression
981204372	3	rs1045642	ABCB1	digoxin	Metabolism/PK
981204361	3	rs1045642	ABCB1	clopidogrel	Efficacy,Toxicity,Metabolism/PK	Acute coronary syndrome; Myocardial Infarction
1448636842	3	rs2032582	ABCB1	everolimus	Toxicity	Breast Neoplasms; Lymphopenia
1444694511	4	rs2032582	ABCB1	tacrolimus	Dosage,Metabolism/PK	Kidney Transplantation; liver transplantation
1183614840	3	rs1045642	ABCB1	sirolimus	Toxicity	Kidney Transplantation
1447943608	3	rs1045642	ABCB1	Selective serotonin reuptake inhibitors	Efficacy	Depressive Disorder
1451510641	3	rs4148738	ABCB1	apixaban	Toxicity
1444672993	4	rs1128503	ABCB1	tacrolimus	Dosage,Metabolism/PK	Transplantation
1451966320	3	rs1045642	ABCB1	rivaroxaban	Metabolism/PK
1444666855	3	rs1045642	ABCB1	risperidone	Toxicity	Schizophrenia
1183689585	3	rs28401781	ABCB1	citalopram; fluoxetine; paroxetine; sertraline	Efficacy	Depressive Disorder, Major
1449266588	3	rs1045642	ABCB1	methadone	Metabolism/PK	Opioid-Related Disorders

## Sheet: List of Drugs used in Depressio
Suplementary materials - List of drugs influced by ABCB1 polymorphims from PharmGKB database
PharmGKB ID	Level	Variant	Gene	Drugs	Phenotype Categories	Phenotype
1450929786	4	rs1045642	ABCB1	fentanyl	Efficacy	Pain
1183690892	3	rs1045642	ABCB1	highly active antiretroviral therapy (haart)	Efficacy	HIV Infections
655384850	3	rs1045642	ABCB1	lansoprazole; tacrolimus	Metabolism/PK	Gastroesophageal Reflux; Transplantation
1447943753	3	rs1128503	ABCB1	modafinil	Efficacy	Narcolepsy
1184749208	3	rs1045642	ABCB1	vincristine	Efficacy	Precursor Cell Lymphoblastic Leukemia-Lymphoma
1445402144	3	rs2229109	ABCB1	doxorubicin; methotrexate; prednisolone; vincristine	Efficacy	Precursor Cell Lymphoblastic Leukemia-Lymphoma
1448604251	3	rs2032582	ABCB1	methadone	Metabolism/PK	Opioid-Related Disorders
655385856	3	rs2032582	ABCB1	paclitaxel	Efficacy	Breast Neoplasms; Ovarian Neoplasms
1449162866	3	rs1045642	ABCB1	tramadol	Metabolism/PK
1446897710	3	rs2032582	ABCB1	sunitinib	Efficacy	Carcinoma, Renal Cell
1184134274	3	rs1045642	ABCB1	morphine	Efficacy	Pain
1444703243	4	rs2032582	ABCB1	carbamazepine; phenytoin; valproic acid	Efficacy	Epilepsy
1446897696	3	rs2032582	ABCB1	sunitinib	Toxicity	Carcinoma, Renal Cell; Neutropenia
1448100942	3	rs4148738	ABCB1	dabigatran	Metabolism/PK	Atrial Fibrillation
1183619292	3	rs10248420	ABCB1	amitriptyline; citalopram; paroxetine; venlafaxine	Efficacy	Depression
1444694588	4	rs1045642	ABCB1	tacrolimus	Dosage,Metabolism/PK	Organ Transplantation
1139265477	3	rs1045642	ABCB1	atorvastatin	Efficacy	Coronary Artery Disease
1448123001	3	rs1045642	ABCB1	losartan	Efficacy	Hypertension
1184986763	3	rs1045642	ABCB1	opioids	Other	Opioid-Related Disorders
1444704818	3	rs1045642	ABCB1	codeine	Toxicity
1183697570	3	rs1045642	ABCB1	tamoxifen	Efficacy	Breast Neoplasms
1449718343	3	rs1045642	ABCB1	cyclophosphamide; doxorubicin; fluorouracil	Toxicity	Breast Neoplasms
1446897675	3	rs1128503	ABCB1	sunitinib	Toxicity	Carcinoma, Renal Cell
1447945850	3	rs2229109	ABCB1	bleomycin; cyclophosphamide; doxorubicin; prednisone; rituximab; vincristine; vindesine	Toxicity	Lymphoma, Non-Hodgkin
1451638961	3	rs1128503	ABCB1	paclitaxel	Toxicity	Breast Neoplasms; Peripheral Nervous System Diseases
1183619303	3	rs10280101	ABCB1	amitriptyline; citalopram; paroxetine; venlafaxine	Efficacy	Depression
1451726525	4	rs1045642	ABCB1	docetaxel	Efficacy	Breast Neoplasms; Neoplasms
1450929222	3	rs1045642	ABCB1	fentanyl	Dosage	Pain; Pain, Postoperative
1444694616	3	rs1045642	ABCB1	tacrolimus	Toxicity	Kidney Transplantation
1143176298	3	rs1045642	ABCB1	simvastatin	Toxicity	Hypercholesterolemia; Myalgia unspecified
1449004567	3	rs1045642	ABCB1	oxcarbazepine	Efficacy,Metabolism/PK	Epilepsy
1184749271	3	rs4728709	ABCB1	vincristine	Toxicity	Precursor Cell Lymphoblastic Leukemia-Lymphoma
1444694609	4	rs1045642	ABCB1	tacrolimus	Toxicity	Kidney Transplantation
655384846	3	rs1045642	ABCB1	nortriptyline	Toxicity	Depression; Depressive Disorder; Depressive Disorder, Major; Hypotension
1445401205	3	rs1128503	ABCB1	imatinib	Efficacy	Leukemia, Myelogenous, Chronic, BCR-ABL Positive
1444694602	3	rs1045642	ABCB1	tacrolimus	Efficacy	Colitis, Ulcerative
1447943700	3	rs1045642	ABCB1	modafinil	Efficacy	Narcolepsy
1447984146	3	rs2032582	ABCB1	antipsychotics	Dosage	Schizophrenia
1449166396	3	rs1045642	ABCB1	omeprazole	Efficacy,Metabolism/PK	Gastroesophageal Reflux
1444704833	3	rs1045642	ABCB1	opioids	Dosage	Pain; Pain, Postoperative
1183556309	3	rs7787082	ABCB1	clozapine	Efficacy	Schizophrenia
1447814185	3	rs1045642	ABCB1	sorafenib	Toxicity	Carcinoma, Renal Cell; Hypertension
1447943597	3	rs1045642	ABCB1	venlafaxine	Efficacy	Depressive Disorder; Narcolepsy
1449140229	3	rs1128503	ABCB1	sirolimus; temsirolimus	Metabolism/PK	Urinary Bladder Neoplasms
655388022	3	rs1045642	ABCB1	prednisone; tacrolimus	Other	Organ Transplantation; Transplantation
655385462	3	rs1045642	ABCB1	methotrexate	Efficacy,Toxicity	Arthritis, Rheumatoid
1450944540	3	rs1128503	ABCB1	cyclosporine	Toxicity	hematopoietic stem cell transplantation; Neurotoxicity Syndromes
1447943591	3	rs1045642	ABCB1	agomelatine	Efficacy	Depressive Disorder
1447943713	3	rs1045642	ABCB1	silibinin	Metabolism/PK
981238288	4	rs2032582	ABCB1	efavirenz	Efficacy	HIV Infections
1444704881	3	rs1045642	ABCB1	methylprednisolone; prednisolone	Toxicity	Kidney Transplantation
1448427559	3	rs1045642	ABCB1	clozapine	Toxicity
1449716764	3	rs1128503	ABCB1	fentanyl	Dosage,Efficacy	Pain; Pain, Postoperative
1447943608	3	rs1045642	ABCB1	Selective serotonin reuptake inhibitors	Efficacy	Depressive Disorder
1449748511	3	rs1128503	ABCB1	tacrolimus	Efficacy	Nephrotic Syndrome
1447943739	4	rs1128503	ABCB1	efavirenz	Metabolism/PK	HIV Infections
1452426480	3	rs1128503	ABCB1	aripiprazole	Metabolism/PK	Depressive Disorder, Major
1446906439	3	rs2032582	ABCB1	capecitabine	Toxicity	Colorectal Neoplasms; hand-foot syndrome
1444702822	3	rs1045642	ABCB1	phenobarbital	Efficacy	Epilepsy
1184233711	3	rs1045642	ABCB1	efavirenz	Other	HIV Infections
1452426500	3	rs1128503	ABCB1	antidepressants	Efficacy	Depressive Disorder, Major
1448109612	4	rs2235047	ABCB1	anthracyclines and related substances	Toxicity	Neoplasms
1449748502	3	rs2032582	ABCB1	tacrolimus	Efficacy	Nephrotic Syndrome
1450811641	4	rs1128503	ABCB1	methadone	Dosage	Heroin Dependence; Opioid-Related Disorders
1184998947	3	rs1045642	ABCB1	morphine	Other	Pain
1447983818	3	rs1045642	ABCB1	antipsychotics	Dosage	Schizophrenia
1448532190	3	rs1045642	ABCB1	dabigatran	Metabolism/PK
655384474	3	rs2032582	ABCB1	Platinum compounds; taxanes	Toxicity	Ovarian Neoplasms
1444704914	3	rs1045642	ABCB1	etoposide	Metabolism/PK	Precursor Cell Lymphoblastic Leukemia-Lymphoma
1183619312	3	rs11983225	ABCB1	amitriptyline; citalopram; paroxetine; venlafaxine	Efficacy	Depression
637880471	3	rs2229109	ABCB1	paclitaxel	Other
1450374881	3	rs2032582	ABCB1	methylphenidate	Toxicity	Attention Deficit Disorder with Hyperactivity
1445401267	3	rs9282564	ABCB1	morphine	Toxicity
1447962843	3	rs1128503	ABCB1	simvastatin	Efficacy	Hypercholesterolemia
1448100552	3	rs9282564	ABCB1	tacrolimus	Metabolism/PK	Kidney Transplantation; lung transplantation
1451417123	3	rs1128503	ABCB1	temozolomide	Metabolism/PK	Glioma
1449715913	3	rs1045642	ABCB1	fentanyl	Toxicity	Pain, Postoperative; Respiratory Insufficiency
982040619	3	rs2032582	ABCB1	cyclosporine; mycophenolate mofetil	Efficacy	Kidney Transplantation
1183615535	3	rs1128503	ABCB1	digoxin	Other
1150414901	3	rs2032582	ABCB1	simvastatin	Efficacy	Hypercholesterolemia
1448532211	3	rs2032582	ABCB1	rivaroxaban	Metabolism/PK
1449715919	3	rs2032582	ABCB1	fentanyl	Toxicity	Pain, Postoperative; Respiratory Insufficiency
1447962855	3	rs1128503	ABCB1	simvastatin	Toxicity	Hypercholesterolemia
1449715928	3	rs1128503	ABCB1	fentanyl	Toxicity	Pain, Postoperative; Respiratory Insufficiency
1448532196	3	rs1045642	ABCB1	rivaroxaban	Metabolism/PK
1448615147	3	rs2032582	ABCB1	anastrozole	Metabolism/PK	Breast Neoplasms
1449190104	3	rs1045642	ABCB1	antineoplastic agents	Toxicity	Neoplasms
1445401247	3	rs1128503	ABCB1	rocuronium	Efficacy
1448615137	3	rs1045642	ABCB1	anastrozole	Toxicity	Arthralgia; Breast Neoplasms
1448532202	3	rs2032582	ABCB1	dabigatran	Metabolism/PK
655386028	3	rs1045642	ABCB1	fexofenadine	Dosage
1451212480	3	rs9282564	ABCB1	opioids	Toxicity	Death; Opioid-Related Disorders
1449162912	3	rs1128503	ABCB1	tramadol	Metabolism/PK
1449716392	3	rs2032582	ABCB1	fentanyl	Toxicity	Neoplasms; Pain
1451834440	3	rs1045642	ABCB1	tramadol	Toxicity	Opioid-Related Disorders
1183684172	3	rs2032582	ABCB1	cytarabine; daunorubicin; dexrazoxane; idarubicin	Efficacy	Leukemia, Myeloid, Acute
1448634522	3	rs2032582	ABCB1	clopidogrel	Toxicity	Coronary Artery Disease
637880014	3	rs2032582	ABCB1	Platinum compounds; taxanes	Toxicity	Ovarian Neoplasms
655384539	3	rs2032582	ABCB1	cyclosporine	Efficacy	Colitis, Ulcerative
655386075	3	rs1045642	ABCB1	cytarabine	Efficacy	Leukemia, Myeloid, Acute
1448615575	4	rs1045642	ABCB1	clopidogrel	Efficacy	platelet reactivity
1451118766	3	rs1045642	ABCB1	remifentanil	Efficacy
981204137	4	rs2032582	ABCB1	antiepileptics	Efficacy	Epilepsy
1451352146	3	rs1045642	ABCB1	opioids	Toxicity	Low Back Pain
637880534	3	rs9282564	ABCB1	paclitaxel	Other
1447960218	3	rs1045642	ABCB1	voriconazole	Metabolism/PK
1451118760	3	rs1045642	ABCB1	remifentanil	Dosage
1449170621	3	rs2229109	ABCB1	dexamethasone; lenalidomide	Efficacy	Multiple Myeloma; progression-free survival
1447960211	3	rs1045642	ABCB1	Platinum compounds	Efficacy	Carcinoma, Non-Small-Cell Lung
981237922	3	rs1128503	ABCB1	phenytoin	Other
1183617618	3	rs2235040	ABCB1	antidepressants; citalopram; fluvoxamine; paroxetine; sertraline; venlafaxine	Toxicity
1448531639	3	rs12720066	ABCB1	irinotecan	Toxicity	Colorectal Neoplasms; Neutropenia
1448617146	3	rs2032582	ABCB1	atazanavir	Toxicity	HIV Infections
1450929816	3	rs1045642	ABCB1	tramadol	Efficacy	Fractures, Bone; Pain; Pain, Postoperative
1450929810	3	rs1045642	ABCB1	oxycodone	Dosage	Pain
1140655380	3	rs1045642	ABCB1	atorvastatin	Toxicity	Coronary Artery Disease; Myalgia unspecified
1185000522	4	rs1045642	ABCB1	atazanavir; ritonavir	Other	HIV Infections
1448124604	3	rs2229109	ABCB1	valganciclovir	Toxicity	Kidney Transplantation
981204116	3	rs2032582	ABCB1	tacrolimus	Efficacy	Colitis, Ulcerative; Kidney Transplantation
655384546	3	rs1128503	ABCB1	cyclosporine	Dosage	Kidney Transplantation; Myasthenia Gravis
1449162899	3	rs2032582	ABCB1	tramadol	Metabolism/PK
1183631480	3	rs1045642	ABCB1	talinolol	Other
982036604	3	rs1128503	ABCB1	cisplatin; cyclophosphamide; doxorubicin; methotrexate; vincristine	Efficacy	Osteosarcoma
637880563	3	rs72552784	ABCB1	paclitaxel	Other
1450929804	4	rs1045642	ABCB1	morphine	Dosage	Pain; Pain, Postoperative
1448573615	3	rs1128503	ABCB1	tacrolimus	Efficacy	Colitis, Ulcerative
1450929792	3	rs1045642	ABCB1	methadone	Dosage	Pain
982036595	3	rs4148737	ABCB1	cisplatin; cyclophosphamide; doxorubicin; methotrexate; vincristine	Efficacy	Osteosarcoma
1450929798	4	rs1045642	ABCB1	methadone	Dosage	Heroin Dependence; Opioid-Related Disorders
1444607716	3	rs2032582	ABCB1	ritonavir	Metabolism/PK	HIV Infections
1184987041	3	rs3213619	ABCB1	atenolol	Toxicity	Hypertension
1450375024	3	rs1045642	ABCB1	bleomycin; cisplatin; etoposide	Toxicity	Testicular Neoplasms; Vomiting
981204345	4	rs1045642	ABCB1	carbamazepine	Efficacy	Epilepsy
1145231686	3	rs2032582	ABCB1	pravastatin	Efficacy	Acute coronary syndrome; Hyperlipoproteinemia Type II
1447963979	4	rs1128503	ABCB1	antiepileptics	Efficacy	Epilepsy
1449165158	4	rs1128503	ABCB1	methotrexate	Toxicity	Arthritis, Rheumatoid
982034831	3	rs1045642	ABCB1	oxaliplatin	Efficacy	Colorectal Neoplasms
1184987048	3	rs10267099	ABCB1	atenolol	Toxicity	Hypertension
1451336074	3	rs4728709	ABCB1	olanzapine	Toxicity	Asthenia
1449005393	3	rs1128503	ABCB1	remifentanil; sevoflurane	Efficacy,Toxicity	tonsillectomy
1451207020	3	rs1128503	ABCB1	morphine	Metabolism/PK
1296599132	3	rs1045642	ABCB1	methotrexate	Toxicity	Burkitt Lymphoma; Drug Toxicity; Lymphoma, T-Cell; Precursor Cell Lymphoblastic Leukemia-Lymphoma
1449140085	3	rs2032582	ABCB1	sirolimus; temsirolimus	Metabolism/PK	hematopoietic stem cell transplantation; Kidney Transplantation; Urinary Bladder Neoplasms
1447963991	3	rs3789243	ABCB1	antiepileptics	Efficacy	Epilepsy
1445401406	3	rs1045642	ABCB1	sunitinib	Toxicity	Carcinoma, Renal Cell
1445401915	4	rs1045642	ABCB1	carbamazepine	Dosage,Metabolism/PK	Epilepsy
1448099149	3	rs2032582	ABCB1	tramadol	Efficacy	Fractures, Bone; Pain; Pain, Postoperative
981238108	3	rs2032582	ABCB1	digoxin	Other
1444607803	3	rs1045642	ABCB1	olanzapine	Other	Psychotic Disorders
1444672826	4	rs1045642	ABCB1	pantoprazole	Efficacy	Helicobacter Infections
1448256881	3	rs1128503	ABCB1	Platinum compounds	Toxicity	Carcinoma, Non-Small-Cell Lung
1451336100	3	rs3842	ABCB1	olanzapine	Toxicity	Arrhythmias, Cardiac
1447980904	3	rs1045642	ABCB1	Antivirals for treatment of HIV infections, combinations; Drugs For Treatment Of Tuberculosis	Toxicity	HIV Infections; Tuberculosis
981204317	3	rs1045642	ABCB1	phenytoin	Dosage
1449575745	4	rs1045642	ABCB1	warfarin	Dosage
981204306	3	rs1045642	ABCB1	phenytoin	Efficacy	Epilepsy
1183614886	3	rs10248420	ABCB1	clozapine	Efficacy	Schizophrenia
1447953250	3	rs2032582	ABCB1	modafinil	Efficacy	Narcolepsy
1445585156	3	rs1045642	ABCB1	daptomycin	Metabolism/PK
981238092	3	rs2032582	ABCB1	antiepileptics; carbamazepine	Dosage,Efficacy	Epilepsy
1447964542	3	rs1128503	ABCB1	capecitabine	Toxicity	Colorectal Neoplasms
1447963004	3	rs2032582	ABCB1	cyclosporine; dicloxacillin	Metabolism/PK	Cystic Fibrosis
1447964025	3	rs1045642	ABCB1	Drugs For Treatment Of Tuberculosis; isoniazid	Toxicity	Tuberculosis
1142234402	4	rs1045642	ABCB1	simvastatin	Efficacy
1448100712	3	rs1128503	ABCB1	codeine	Toxicity	Pain
1451133765	3	rs1045642	ABCB1	morphine; nortriptyline	Efficacy	Pain
982034869	3	rs1128503	ABCB1	oxaliplatin	Efficacy	Colorectal Neoplasms
1449748823	3	rs2229109	ABCB1	tacrolimus	Efficacy	Kidney Transplantation
981204286	3	rs1045642	ABCB1	cyclosporine	Metabolism/PK	Transplantation
1152661500	3	rs2032582	ABCB1	simvastatin	Toxicity	Hypercholesterolemia; Myalgia unspecified
981204272	4	rs1045642	ABCB1	paclitaxel	Efficacy	Breast Neoplasms; Neoplasms
655387229	3	rs1128503	ABCB1	risperidone	Efficacy	Autistic Disorder
981238057	3	rs2032582	ABCB1	doxorubicin	Other	Breast Neoplasms
1450934061	3	rs28656907	ABCB1; RUNDC3B	imatinib	Dosage	Drug Toxicity; Gastrointestinal Stromal Tumors
981204258	4	rs1045642	ABCB1	paclitaxel	Toxicity	Drug Toxicity; Neoplasms; Neutropenia; Peripheral Nervous System Diseases
1447960874	3	rs1128503	ABCB1	tipifarnib	Metabolism/PK	Neoplasms
981238041	3	rs2032582	ABCB1	dexamethasone; doxorubicin; vincristine	Efficacy	Multiple Myeloma
1449003829	3	rs1128503	ABCB1	clopidogrel	Efficacy
1448427833	3	rs1045642	ABCB1	granisetron	Efficacy	Neoplasms
1184472555	3	rs1128503	ABCB1	hmg coa reductase inhibitors	Other
1183619317	3	rs12720067	ABCB1	amitriptyline; citalopram; paroxetine; venlafaxine	Efficacy	Depression
981238025	3	rs2032582	ABCB1	cyclophosphamide; doxorubicin	Efficacy	Breast Neoplasms
655385701	3	rs1045642	ABCB1	efavirenz; nelfinavir	Efficacy,Toxicity	HIV Infections
1444703230	3	rs2032582	ABCB1	fluoxetine	Efficacy	Depressive Disorder
1184472550	3	rs1045642	ABCB1	hmg coa reductase inhibitors	Other
1449164769	3	rs2235040	ABCB1	imatinib	Toxicity	Gastrointestinal Stromal Tumors
982036238	3	rs1045642	ABCB1	verapamil	Other
981204466	3	rs1045642	ABCB1	capecitabine	Toxicity	Neoplasms
982036249	3	rs2032582	ABCB1	verapamil	Other
655386244	3	rs1045642	ABCB1	nevirapine	Toxicity	HIV Infections; Toxic liver disease
1184133889	3	rs3842	ABCB1	efavirenz	Other	HIV Infections
1445402033	3	rs1128503	ABCB1	cytarabine	Efficacy	Leukemia, Myeloid, Acute
982032743	3	rs2032582	ABCB1	clomipramine; lithium; nefazodone; paroxetine; venlafaxine	Toxicity	Depression
981201895	4	rs1045642	ABCB1	antiepileptics	Efficacy	Epilepsies, Partial; Epilepsy; Epilepsy, Generalized
981204455	3	rs1045642	ABCB1	dicloxacillin	Other
1148995043	3	rs2032582	ABCB1	atorvastatin	Efficacy	Hypercholesterolemia
1449732040	4	rs1045642	ABCB1	risperidone	Metabolism/PK	Bipolar Disorder; Depression; Psychotic Disorders; Schizophrenia; Substance-Related Disorders
1183614761	3	rs1128503	ABCB1	sirolimus	Toxicity	Kidney Transplantation
981204444	3	rs1045642	ABCB1	rhodamine 123	Other
1448427005	3	rs1128503	ABCB1	gefitinib	Toxicity	Carcinoma, Non-Small-Cell Lung
1451553580	3	rs1045642	ABCB1	methotrexate	Metabolism/PK	Burkitt Lymphoma; Lymphoma, T-Cell; Precursor Cell Lymphoblastic Leukemia-Lymphoma
1444607408	3	rs1045642	ABCB1	imatinib	Efficacy	Leukemia, Myelogenous, Chronic, BCR-ABL Positive
981204433	3	rs1045642	ABCB1	dexamethasone; doxorubicin; vincristine	Efficacy	Multiple Myeloma
1183632190	3	rs1045642	ABCB1	anthracyclines and related substances; taxanes	Efficacy	Breast Neoplasms
1444667305	3	rs17160359	ABCB1	capecitabine; fluorouracil	Efficacy	Neoplasm Metastasis
619523414	3	rs2032583	ABCB1	amitriptyline; antidepressants; citalopram; fluvoxamine; paroxetine; sertraline; venlafaxine	Efficacy	Depression; Depressive Disorder; Depressive Disorder, Major
1447949305	3	rs1045642	ABCB1	tacrolimus	Toxicity	Kidney Transplantation
1451414840	3	rs1045642	ABCB1	oseltamivir	Toxicity
619523422	3	rs2235015	ABCB1	amitriptyline; antidepressants; citalopram; paroxetine; venlafaxine	Efficacy	Depression; Depressive Disorder; Depressive Disorder, Major
1183491380	3	rs1922242	ABCB1	fluvastatin	Efficacy	Hypercholesterolemia
1451553595	4	rs1045642	ABCB1	methotrexate	Efficacy	Precursor Cell Lymphoblastic Leukemia-Lymphoma
1449266594	3	rs9282564	ABCB1	methadone	Metabolism/PK	Opioid-Related Disorders
1447987087	3	rs4148739	ABCB1	carbamazepine	Metabolism/PK	Epilepsy
1183632200	3	rs2032582	ABCB1	ondansetron	Efficacy	Postoperative Nausea and Vomiting; Vomiting
981204414	4	rs1045642	ABCB1	fluorouracil	Toxicity	Colorectal Neoplasms
1447987080	3	rs4148740	ABCB1	carbamazepine	Metabolism/PK	Epilepsy
1451126200	3	rs2229109	ABCB1	temozolomide	Efficacy	Glioma
981204403	4	rs1045642	ABCB1	cisplatin; fluorouracil	Efficacy	Esophageal Neoplasms
1183632195	3	rs1045642	ABCB1	ondansetron	Efficacy	Postoperative Nausea and Vomiting; Vomiting
1448615319	3	rs1045642	ABCB1	clopidogrel	Toxicity	Coronary Disease; Hemorrhage
1449311670	3	rs1128503	ABCB1	propofol; remifentanil	Efficacy
1451135400	3	rs1128503	ABCB1	sufentanil	Dosage
1447987094	4	rs1128503	ABCB1	carbamazepine	Metabolism/PK	Epilepsy
1451510621	3	rs1045642	ABCB1	rivaroxaban	Toxicity
1451336026	3	rs3842	ABCB1	olanzapine	Metabolism/PK
1451621726	3	rs1128503	ABCB1	methotrexate	Toxicity	Lymphoma; mucositis; Osteosarcoma; Precursor Cell Lymphoblastic Leukemia-Lymphoma
827831435	3	rs2032582	ABCB1	cyclosporine	Dosage
1183619322	3	rs2235040	ABCB1	amitriptyline; citalopram; paroxetine; venlafaxine	Efficacy	Depression
1183629315	3	rs2235067	ABCB1	amitriptyline; citalopram; paroxetine; venlafaxine	Efficacy	Depressive Disorder, Major
1448104372	3	rs2032582	ABCB1	atorvastatin	Toxicity
1451336041	3	rs10248420	ABCB1	olanzapine	Toxicity	somnolence
1448636848	3	rs1045642	ABCB1	everolimus	Toxicity	Breast Neoplasms; mucositis
1451135380	3	rs2032582	ABCB1	sufentanil	Dosage	Pain, Postoperative
1183689585	3	rs28401781	ABCB1	citalopram; fluoxetine; paroxetine; sertraline	Efficacy	Depressive Disorder, Major
1451621742	4	rs1045642	ABCB1	methotrexate	Efficacy	Arthritis, Juvenile Rheumatoid; Arthritis, Rheumatoid
1183629305	3	rs4148739	ABCB1	amitriptyline; citalopram; fluoxetine; paroxetine; sertraline; venlafaxine	Efficacy	Depression; Depressive Disorder, Major
981204372	3	rs1045642	ABCB1	digoxin	Metabolism/PK
981204361	3	rs1045642	ABCB1	clopidogrel	Efficacy,Toxicity,Metabolism/PK	Acute coronary syndrome; Myocardial Infarction
1448636842	3	rs2032582	ABCB1	everolimus	Toxicity	Breast Neoplasms; Lymphopenia
1444694511	4	rs2032582	ABCB1	tacrolimus	Dosage,Metabolism/PK	Kidney Transplantation; liver transplantation
1183614840	3	rs1045642	ABCB1	sirolimus	Toxicity	Kidney Transplantation
1183629310	3	rs4148740	ABCB1	amitriptyline; citalopram; paroxetine; venlafaxine	Efficacy	Depressive Disorder, Major
1451510641	3	rs4148738	ABCB1	apixaban	Toxicity
1444672993	4	rs1128503	ABCB1	tacrolimus	Dosage,Metabolism/PK	Transplantation
1451966320	3	rs1045642	ABCB1	rivaroxaban	Metabolism/PK
1444666855	3	rs1045642	ABCB1	risperidone	Toxicity	Schizophrenia
982031026	3	rs7787082	ABCB1	amitriptyline; citalopram; paroxetine; venlafaxine	Efficacy	Depressive Disorder
1449266588	3	rs1045642	ABCB1	methadone	Metabolism/PK	Opioid-Related Disorders
	20 annotations about drugs used in depression, all are level 3
